# Supplementary material for: Biodegradable Thermoplastic Starch/Polycaprolactone Blends with Co-Continuous Morphology Suitable for Local Release of Antibiotics
Source: Materials (Basel). 2022 Jan 30;15(3):1101. doi: 10.3390/ma15031101 (PMC8840403; doi:10.3390/ma15031101)
Supplement: Supplementary file 1 [file materials-15-01101-s001.zip › mech-prop_at_room-temp.xlsx]

## Sheet: List1
Supporting Information: The macro- and micro-mechanical properties of the TPS/PCL blends prepared by the two-step preparation procedure.
MHI = microindentation hardness testing: loading force 981 mN (= 100 gf), dwell time 60 s, and linear/unloading rates 12000 mN/min (= total loading and unloading time ca 5s).
DMTA = dynamic mechanical thermal analysis: data for frequency 1 Hz and temperature 25C (the temperature corresponds to the temperature during MHI measurements).
Brief sample description			Results of MHI measurements (measurement @ 25C)										Results of DMTA analysis (@ 25C)
SampleID	wTPS [%]	wPCL [%]	HIT[MPa]	esdHIT	EIT[GPa]	esdEIT	CIT[%]	esdCIT	ηIT[%]	esdηIT	HM[MPa]	esdHM	G´[Pa]	G´´[Pa]	|G*|[Pa]	tanδ
TPS/PCL(0/100)	0	100	40.6383	0.817515	0.546275	0.00894424	7.22228	0.0839288	45.6885	0.157436	25.5043	0.469939	151491000	5008640	1.51574e+08	0.03306
TPS/PCL(10/90)	10	90	32.6604	0.977506	0.476079	0.0144697	9.31134	0.552828	41.0883	1.25032	21.0675	0.571766	151141000	7302170	1.51317e+08	0.04831
TPS/PCL(20/80)	20	80	27.5582	0.729938	0.389368	0.019068	9.89471	0.239882	41.7411	0.948558	17.5953	0.538399	131507000	7315580	1.3171e+08	0.05563
TPS/PCL(30/70)	30	70	22.4875	0.772273	0.343756	0.0185069	11.3244	0.786437	39.1842	1.73359	14.7116	0.487761	106040000	7542960	1.06308e+08	0.07113
TPS/PCL(40/60)	40	60	17.9127	0.775633	0.285551	0.0203859	12.7687	0.814069	38.0279	1.24381	11.874	0.585033	86900400	8130950	8.728e+07	0.09357
TPS/PCL(50/50)	50	50	14.152	0.291126	0.229057	0.00827805	13.1541	0.703952	37.9515	1.54135	9.43289	0.200018	67134700	8250000	6.76397e+07	0.12289
TPS/PCL(60/40)	60	40	9.54716	0.405141	0.157677	0.00756037	15.3735	0.805325	36.6583	1.09108	6.39894	0.267979	53487900	8672930	5.41865e+07	0.16215
TPS/PCL(70/30)	70	30	5.93188	0.546231	0.0928182	0.0151275	15.059	1.3831	38.4498	2.71299	3.90579	0.436815	41231500	8950590	4.21918e+07	0.21708
TPS/PCL(80/20)	80	20	3.45359	0.449989	0.0605	0.0080538	19.1043	1.64167	33.9539	2.17275	2.34803	0.285728	27470400	7782590	2.85516e+07	0.28331
TPS/PCL(90/10)	90	10	2.60103	0.16023	0.0494286	0.00723669	21.6749	2.88263	31.791	3.60947	1.80803	0.136482	16633100	5128670	1.74058e+07	0.30834
TPS/PCL(100/0)	100	0	1.40005	0.178946	0.0207143	0.00289057	23.5961	3.67114	36.509	3.97267	0.899119	0.105464	15653400	6219550	1.68437e+07	0.39733
